# Supplementary material for: Antimicrobial Resistance and Clonal Lineages of Staphylococcus aureus from Cattle, Their Handlers, and Their Surroundings: A Cross-Sectional Study from the One Health Perspective
Source: Microorganisms. 2022 Apr 30;10(5):941. doi: 10.3390/microorganisms10050941 (PMC9144820; doi:10.3390/microorganisms10050941)
Supplement: Supplementary file 1 [file microorganisms-10-00941-s001.zip]

Archive with 1 entries (1 files):
- microorganisms-1678838-supplementary.pdf
